# Supplementary material for: Effects of virtual reality motor games on motor skills in children with cerebral palsy: a systematic review and meta-analysis
Source: Front Psychol. 2025 Jan 6;15:1483370. doi: 10.3389/fpsyg.2024.1483370 (PMC11776641; doi:10.3389/fpsyg.2024.1483370)
Supplement: Supplementary file 1 [file Data_Sheet_1.zip]

Archive with 6 entries (5 files):
- supplementary material/Table C Basic Features of the Included Studies.docx
- supplementary material/Table B. Methodological Quality Assessment for Included Studies..docx
- supplementary material/Appendix D1 – Coarse Funnel plot.tif
- supplementary material/Appendix D2 – Fine Funnel plot.tif
- supplementary material/Appendix A – Literature search terms.tif
- supplementary material/
